# Supplementary material for: Phosphine Sulfide-Based Bipolar Host Materials for Blue Phosphorescent Organic Light-Emitting Diodes
Source: Molecules. 2021 Jul 3;26(13):4079. doi: 10.3390/molecules26134079 (PMC8271492; doi:10.3390/molecules26134079)
Supplement: Supplementary file 1 [file molecules-26-04079-s001.zip]

Archive with 1 entries (1 files):
- molecules-1259802-supplementary.pdf
